# Supplementary material for: A Systematic Review and Meta-Analysis of the Effects of Various Sources and Amounts of Copper on Nursery Piglets
Source: Vet Sci. 2024 Feb 2;11(2):68. doi: 10.3390/vetsci11020068 (PMC10892854; doi:10.3390/vetsci11020068)
Supplement: Supplementary file 1 [file vetsci-11-00068-s001.zip]

Archive with 1 entries (1 files):
- vetsci-2676634-supplementary.pdf
